# Supplementary material for: Transcriptome Analysis of the Immortal Human Keratinocyte HaCaT Cell Line Damaged by Tritiated Water
Source: Biology (Basel). 2023 Mar 3;12(3):405. doi: 10.3390/biology12030405 (PMC10045445; doi:10.3390/biology12030405)
Supplement: Supplementary file 1 [file biology-12-00405-s001.zip]

Archive with 1 entries (1 files):
- biology-2135777-supplementary.pdf
